# Supplementary material for: Longitudinal Predictors of Coronavirus-Related PTSD among Young Adults from Poland, Germany, Slovenia, and Israel
Source: Int J Environ Res Public Health. 2022 Jun 12;19(12):7207. doi: 10.3390/ijerph19127207 (PMC9222994; doi:10.3390/ijerph19127207)
Supplement: Supplementary file 1 [file ijerph-19-07207-s001.zip]

Archive with 1 entries (1 files):
- ijerph-1754353-supplementary.pdf
